# Supplementary material for: Bi2MoO6 Embedded in 3D Porous N,O-Doped Carbon Nanosheets for Photocatalytic CO2 Reduction
Source: Nanomaterials (Basel). 2023 May 6;13(9):1569. doi: 10.3390/nano13091569 (PMC10181000; doi:10.3390/nano13091569)
Supplement: Supplementary file 1 [file nanomaterials-13-01569-s001.zip]

Archive with 1 entries (1 files):
- nanomaterials-2327022-supplementary.pdf
